# Supplementary material for: Evaluating the Acceptance and Usability of an Independent, Noncommercial Search Engine for Medical Information: Cross-Sectional Questionnaire Study and User Behavior Tracking Analysis
Source: JMIR Hum Factors. 2025 Jan 23;12:e56941. doi: 10.2196/56941 (PMC11803324; doi:10.2196/56941)
Supplement: Multimedia Appendix 3 [file humanfactors_v12i1e56941_app3.xlsx]

## Sheet: Evaluated Items
Item	URL	Name	Details	Mapping	Category	Subcategory	Category description
1	2023-01-05	Are the authors of the article/topic-related text named?	For the evaluation of this item, it is important that an author or authors of the evaluated website are named. It is not necessary to look at other websites for this.	yes -> 1; no -> 0	Trustworthiness	Authority	Details about the authority of a website provide the user with information about who is responsible for a whole website or/and individual contributions. This information can give the user some indication about the competence and motivation of the responsible persons to provide health information. However, this information should not be taken as guarantee for the reliability and accuracy of the in…
2	2023-01-05	If authors are specified: Are affiliations of the authors of each text named?	Has the affiliation of the authors been disclosed? (E.g. "The author works at the Institute for... / at the University Hospital... / in Bremen.") The item is also fulfilled if it is stated that the author has their own practice or works in a practice, for example. The item is also fulfilled, if you can click on the author's name and are redirected to a subpage containing the information.	yes -> 1; partly -> 0,5; no -> 0; not applicable -> 0
3	2023-01-05	If authors are specified: Are the qualifications of the authors of each text named?	Were the qualifications of the authors also disclosed? (E.g. "Mr A. is a doctor for skin and venereal diseases / senior physician at ... .") Professional experience or references also count as qualifications. The item is also fulfilled, if you can click on the author's name and are redirected to a subpage containing the information.	yes -> 1; partly -> 0,5; no -> 0; not applicable -> 0
4	0	Is the name of the individual or organization responsible for the website specified (e.g. details found on the imprint or homepage)?	The name of the person or organisation responsible for the content of the website should be stated. It is sufficient, if the information is given in one place on the website (e.g. imprint or homepage)	yes -> 1; no -> 0
5	0	Is the (branch) address provided?	The address of the person or organisation responsible for the website should be disclosed (no P.O. Box).	yes -> 1; no -> 0
6	0	Is it possible to contact the provider (address, email, telephone) to get more information and give feedback?	Usual contact options are e-mail address, telephone number or postal address. The contact options may or may not be the same as the contact details of the person responsible for the website.	yes -> 1; no -> 0
7	2023-01-05	Advertising: Are sponsors or sources of funding indicated on the page or was it stated that there was no funding?	All funders and financial sources must be named, regardless of whether they are public or private organisations and regardless of the amount of funding. If the website is supported by companies that pay for advertising on the site, then these companies do not need to be named separately (as they are mentioned by the advertising itself). If a website does not include advertising content, this must…	yes -> 1; partly -> 0,5; no -> 0; not applicable -> -1	Trustworthiness	Independence	In order to make informed decisions, users need reliable and correct health information. Health information can be biased due to different reasons, such as commercial interests or ideology. That is why websites should provide details that might indicate risk for bias. However, these details do not provide clear evidence whether health information is biased respectively wrong or not.
8	0	If advertising is present: Is advertising content labelled as such (identification of any effects, e.g. product photos, product names, or subjective references)?	This includes all types of advertising (images, banners, pop-up windows, logos, advertising information or commercial information). All advertising must be clearly labelled with the text "Advertising" or a similar identifier and must be separated from the editorial content. If product names are mentioned in the text, it must also be labelled that this is a specific product. To check this item, it…	yes -> 1; no -> 0
9	0	Have conflicts of interest arising from the financial interests, career aspirations, or self-interest of an organization, author, or professional group been disclosed or confirmed to be absent?	Potential conflicts of interest or external influences that may affect the trustworthiness of the health information must be disclosed. These conflicts of interest may result from an organisation's financial interests, career ambitions or self-interest. It is not sufficient to disclose only the editors' conflicts of interest, if the editors are not identical to the authors of the articles. This i…	yes -> 1; partly -> 0,5; no -> 0;
10	0	Are the intention and purpose of the website stated?	The aim or purpose of the website should be stated. A general description is sufficient. (E.g. "Our site provides information about diseases and symptoms, medicine, nutrition and fitness.")	yes -> 1; no -> 0
11	0	Is there any indication of the nature and scope of responsibility (warranty or liability)?	This information is usually provided on a central page. In most cases, it will be a notice that the providers of the site cannot guarantee the accuracy of all information and/or that they accept no liability for any negative consequences of use. (E.g. "The provider cannot be held responsible, either directly or indirectly, for any inconvenience or damage caused to users through the use or misuse …	yes -> 1; no -> 0
12	0	Is it indicated that the information provided on the website should not be used as a substitute for consultation with a doctor or advice from a health professional?	To fulfil this item, it is crucial that it is explicitly stated that the information does not replace the advice of an expert. (E.g. "Of course, it cannot replace a consultation with a doctor or pharmacist, but it can optimally prepare and supplement it, explain medical issues simply and provide practical tips for everyday life.")	yes -> 1; no -> 0
13	0	Purpose of the domain	2= educational purposes; 1 = purpose is stated as educational but potential financial gain cannot be excluded; 0 = no indication of purpose If a website contains adverts but provides information on the purpose of the website, then a 2 cannot be awarded (but a 1). Information on adverts is e.g. "Nattokinae from effective nature".	2 (educational purposes) -> 1; 1 (financial gain cannot be exluded) -> 0,5; 0 (no indication of purpose) -> 0
14	0	Is the target group specified?	Many of the pages contain information on a wide variety of health topics. We therefore accept that the target group information is relatively vague. (E.g. "We would like to provide information to all interested people" or "The website is aimed at both sick and healthy citizens with a wide range of topics.")	yes -> 1; no -> 0
15	0	Is the editorial and review process shown? Is quality assurance described?	The item is rated as yes, if the provider explains how the content of the pages is created. This includes, for example, the selection of the underlying literature, the selection of authors, which review processes are in place, or whether patients are involved in the creation. It is not sufficient to simply state something like "The content is created and reviewed by experts using the latest liter…	yes -> 1; no -> 0	Trustworthiness	Evidence-based	The ethical guidelines of the General Medical Council define criteria for the content of evidence based health information. These guidelines describe, how patients have to be informed about therapeutic, diagnostic interventions or screening measures. Patients do not have an obligation to use these guidelines, but the information has to be offered to them (Lühnen et al. 2017).
16	2023-01-05	Are the definition or description of the problem/diagnosis named?	The text should describe exactly what the problem or diagnosis is.	yes -> 1; no -> 0
17	2023-01-05	Are epidemiology, prevalence and risk of disease mentioned?	This information gives the reader an idea of how common a disease or condition is. For example, how many people are infected each year or how many people fall ill in relation to the population as a whole. One of the statements is sufficient to fulfil the item (i.e. either epidemiology, prevalence or risk of disease). This item is not fulfilled if it is only stated that the disease occurs "rarely"…	yes -> 1; no -> 0; not applicable -> -1
18	2023-01-05	Are risk factors/triggering factors mentioned?	Have risk factors been mentioned (i.e. factors that increase the likelihood of developing this disease)? For example, people are more likely to develop the disease if they smoke, have unprotected sexual intercourse or are underweight. The trigger factors, (i.e. the causes of the disease, e.g. bacteria), can also be named in addition or alone. One of the statements is sufficient to fulfil the item…	yes -> 1; no -> 0; not applicable -> -1
19	2023-01-05	Are Symptoms mentioned?	The item is fulfilled, if the text mentions physical or psychological symptoms that can be felt by the patient, e.g. headaches, tiredness, pain. Symptoms that can only be determined by a test or by an expert are not asked about in this item.	yes -> 1; no -> 0; not applicable -> -1
20	2023-01-05	Is the process of diagnosis mentioned?	Diagnostics include all procedures that help to diagnose a disease by an expert. This includes medical tests and procedures, such as mammography or blood tests, as well as a medical history.	yes -> 1; no -> 0; not applicable -> -1
21	2023-01-05	Are treatment options mentioned?	There is more than one treatment option for many diseases. This item is considered to be fulfilled if several treatment options are mentioned or if it is clearly stated that there is only one treatment option. No treatment is also a treatment option.	yes -> 1; no -> 0; not applicable -> -1
22	2023-01-05	Is each treatment option mentioned described?	Each treatment option mentioned should also be described. The explanations can vary greatly between the different options. For example, surgery should explain what happens before, during and after the operation, whereas the description of taking a medication may be shorter. It is also acceptable if the article mentions that the exact dosage may vary and that medical advice is necessary. The item …	yes -> 1; partly -> 0,5; no -> 0; not applicable -> -1
23	2023-01-05	Is the goal of each treatment option mentioned?	The aim of each treatment option mentioned in the text should be stated. For example, the treatment should serve to cure the disease or alleviate the symptoms. The item is partially fulfilled if, for example, an objective is stated for only one of 4 treatment options. If it is clear that the article only deals with certain options, it is also sufficient if this item is fulfilled for these options.	yes -> 1; partly -> 0,5; no -> 0; not applicable -> -1
24	2023-01-05	Are the potential risks and benefits of delaying or withholding treatment addressed? (effects of non-intervention)	Has it been mentioned that non-intervention is a possible treatment (wait-and-see behaviour, monitoring of development or permanent non-intervention)? The risks and benefits of this approach should then be addressed in the text. The item is partially fulfilled if, for example, only risks but no benefits are mentioned. If it is clear that the article only deals with certain options, it is also suf…	yes -> 1; partly -> 0,5; no -> 0; not applicable -> -1
25	2023-01-05	Have the qualitative and quantitative benefits of the treatment options been described? (medical, financial or psychosocial consequences)	The aim of every treatment is to improve the situation of the person. The potential benefits (positive medical and psychosocial benefits, including quality of life) of each treatment option mentioned should therefore be stated. Not only the quantitative benefit (success rate), but also the qualitative benefit (improvement of the respective patient, permanent cure/short-term improvement) should be…	yes -> 1; partly -> 0,5; no -> 0; not applicable -> -1
26	2023-01-05	Is the prognosis mentioned?	A prediction should be made about the course of the disease. For example, whether and when the symptoms will improve or worsen, whether the worsening will be permanent and what the survival rate is. The item is also fulfilled if the article states that the prognosis varies too much between people to make a clear statement or that there is not yet any reliable data on this.	yes -> 1; no -> 0; not applicable -> -1
27	2023-01-05	Are potential failures (qualitative and quantitative) mentioned?	Possible failures of the treatment options mentioned should be stated, e.g. the failure rate and what exactly these failures are (e.g. that there is no improvement or that the symptoms get worse despite treatment). The item is partially fulfilled if, for example, only the qualitative and not the quantitative failure is mentioned. If it is clear that the article only deals with certain options, it…	yes -> 1; partly -> 0,5; no -> 0; not applicable -> -1
28	2023-01-05	Are the side effects of the treatment options (medical or psychosocial consequences including impaired quality of life) mentioned? (qualitative and quantitative)	It should be stated which possible side effects of the treatment options can occur and how frequent these are. This includes medical side effects of medications or psychosocial side effects. Psychosocial side effects are, for example, negative effects on quality of life or mental health. The item is partially fulfilled if, for example, only qualitative and not quantitative side effects are mentio…	yes -> 1; partly -> 0,5; no -> 0; not applicable -> -1
29	2023-01-05	Are the probabilities of false negative or false positive results for screening or diagnosis mentioned?	Information on the error rate should be provided. An examination or diagnostic test is considered a false positive if a positive test result is detected even though the person being examined does not actually suffer from the disease being tested for. An examination or diagnostic test is a false negative if a negative test result is detected even though the person being examined actually suffers f…	yes -> 1; partly -> 0,5; no -> 0; not applicable -> -1
30	2023-01-05	Are costs of treatment and insurance matters mentioned?	E.g. costs of a procedure, comparison of the costs of other procedures, or information on whether the costs are covered by health insurance. The item is partially fulfilled if several procedures are mentioned, but the costs of only one are mentioned. If it is clear that the article only deals with certain options, it is also sufficient if this item is fulfilled for these options.	yes -> 1; partly -> 0,5; no -> 0; not applicable -> -1
31	2023-01-05	Are suggestions provided on when to see a doctor or warning signs that the patient can recognise?	It should be stated for which symptoms or warning signs the patient should seek medical advice / medical expertise. This item is also completely fulfilled if the article states that the person concerned does not normally need to consult a doctor at all.	yes -> 1; no -> 0; not applicable -> -1
32	2023-01-05	If quantitative risk and benefit information is provided: Are absolute risks and benefits, rather than relative ones, clearly stated?	Example of absolute risk reduction: "Regular participation in mammography over ten years reduces the risk of dying from breast cancer from around four to three per 1,000 women, i.e. by 0.1 per cent (one woman per 1,000)."" Example of relative risk reduction: "Regular participation in mammography over ten years reduces the risk of dying from breast cancer by 25 per cent (= from four to three)." Th…	yes -> 1; partly -> 0,5; no -> 0; not applicable -> -1
33	2023-01-05	If quantitative risk and benefit information is provided: Are reference values specified?	In order to be able to assess the risk or benefit, it is important to know how large the reference value is. For example, how many treated patients the risk relates to. It makes a difference between the statement "regular participation in mammography over ten years reduces the risk of dying from breast cancer from around four to three per 1,000 women" or "from around four to three per 100,000 wom…	yes -> 1; no -> 0; not applicable -> -1
34	2023-01-05	If quantitative risk and benefit information is provided: Are standardized reference values used to assess the benefits and harms?	Where possible, benefits and harms should be presented with the same reference value. For example, it would be bad if the reference value 50 was used once and the reference value 250 was used the other time. The item is partially fulfilled if several procedures are mentioned, but information is only provided on one procedure, for example.	yes -> 1; no -> 0; not applicable -> -1
35	2023-01-05	If a product is mentioned: Are alternatives, such as generic drugs or different screening test providers, mentioned?	Alternatives should be named for each product or an indication should be included that there are no alternatives on the market.	yes -> 1; partly -> 0,5; no -> 0; not applicable -> -1
36	2023-01-05	Is information on uncertainties and missing evidence provided?	Is there any information in the text that indicates that the probabilities, statistical data, etc. mentioned are subject to uncertainty or that evidence on a topic is lacking?	yes -> 1; partly -> 0,5; no -> 0; not applicable -> -1
37	2023-01-05	Are the sources of information (author, title, date) indicated?	The sources of information must be stated in the text or on the same page for each contribution. The minimum information is author, title and date. It is also acceptable if there is a hyperlink to a page with the sources of information used. However, it must be clear which sources of information belong to which article.	yes -> 1; no -> 0
38	2023-01-05	Are the sources linked (back-links, hyperlinks)?	If information on sources of information is available, these should be linked to the original sources whenever possible.	yes -> 1; partly -> 0,5; no -> 0; not applicable -> -1
39	2023-01-05	Is there a bibliography of the evidence/literature used?	For very small websites (only one topic, e.g. breast cancer), a general bibliography in a central location is sufficient. Otherwise, there must be a separate bibliography for each article.	yes -> 1; partly -> 0,5; no -> 0; not applicable -> -1
40	2023-01-05	Accuracy	Definition: „The quality or state of being correct or precise“; Rating: 2 = excellent, 1 = acceptable, 0 = unacceptable; this item is rated by qualified physicians only	2 (excellent) -> 1; 1 (acceptable) -> 0,5; 0 (unacceptable) -> 0
41	2023-01-05	Comprehensiveness	Definitions: “The state or condition of including all or nearly all elements or aspects of something“, “The quality of being wide-ranging and large in scope“; Rating with school grades 1-6 (very good to unacceptable) this item is rated by qualified physicians only	1 (very good) -> 1; 2 (good) -> 0,8; 3 (satisfactory) -> 0,6; 4 (Sufficient) -> 0,4; 5 (deficient) -> 0,2; 6 (unsatisfactory) -> 0
42	2023-01-05	Is the current status of the page indicated (date of creation and/or date of updates)?	The post must state when it was created and/or when it was last updated. It is not sufficient if only the copyright date or the update date of the entire page is specified. The item is also not fulfilled if the current date is always automatically displayed as the update date.	yes -> 1; no -> 0	Recency		Currency of health information is commonly required (Kim et al., 1999). This means that the most up-to-date information should be provided as knowledge about health, diseases and treatment changes. Many guidelines require that the status of the contribution is displayed (Boyer et al., 1998; Charnock et al., 1999). While this information can give an indication about the health information’s curren…
43	0	Is the process of updating the content presented? (reason for updating (e.g. regular update interval or important irregular updates) and type of updates intended)	The item is fulfilled, if the website indicates when the content will be updated. These can be specific time intervals, e.g. "The content is updated every 2 years" or determined by specific events, e.g. "After the guideline is updated, the content on this portal is also updated.". The form in which the updates are planned must also be described, e.g. whether the respective authors or a team of ed…	yes -> 1; partly -> 0,5; no -> 0
44	0	Is an internal search engine available?	With the internal search engine, it is important that it searches the website itself and not the entire internet. This can also be ensured by an option for the search, e.g. by ticking the box to only search internally.	yes -> 1; no -> 0	User-friendliness		User experience describes the quality of human interaction with and the user’s perception of a system. This aspect is important as for example perceived ease of use can moderate whether less experienced users visit a website again (Castañeda et al., 2007).
45	0	"Does the website have a BIK logo or other accessibility options to adapt the website?	BIK stands for 'barrier-free information and communication'. Based on the German Barrier-free Information Technology Ordinance (Deutsche Barrierefreie-Informationstechnikverordnung, BITV), publishers can have their website tested by accredited centres in order to receive the BIK logo. In order to receive a 2 for this item, the site must either contain the note "BIK BITV-compliant (audited sites)"…	2 (BIK Logo available) -> 1; 1 (no BIK,but adaption) -> 0,5; 0 (neither) -> 0
46	0	Is there a mobile version of the website?	To check this, the following tool is used, in which the name of the page can be entered: https://search.google.com/test/mobile-friendly	yes -> 1; no -> 0
47	0	Are there any support functions (e.g. help, glossary, FAQ)?	The item is answered with yes if there is at least one supporting function. The supporting function can relate to the use of the health information or a possible assessment of the quality of the information, but also to technical or other aspects such as a lexicon to explain important technical terms or an FAQ about the publisher and the process of creating the information or instructions on how …	yes -> 1; no -> 0
48	0	Is there any use of other media (e.g. podcasts, audio recordings, embedded PDF documents)?	The media used must be related to health information or to the process of creating the information. (E.g. videos showing how other people deal with their illness; videos showing interventions; PDF document with important questions for the doctor's consultation; PDF document explaining how authors and literature are selected) A video that shows, for example, how to download Adobe or deactivate the…	yes -> 1; no -> 0
49	0	Are other media clearly labelled?	Visualisations refer to all graphic representations that have a function in relation to the text content or structuring (e.g. graphics or images). Images for advertising content or as purely decorative elements are not included.	yes -> 1; partly -> 0,5; no -> 0; not applicable -> -1
50	2023-01-05	Are there any visualisations?	Visualisations refer to all graphic representations that have a function in relation to the text content or structuring (e.g. graphics or images). Images for advertising content or used purely as decorative elements are not included.	yes -> 1; no -> 0
51	2023-01-05	Are visualisations clearly labelled?	Even if you do not read the text, it should be clear what the visualisation represents by labelling the visualisation, e.g. by using a heading.	yes -> 1; partly -> 0,5; no -> 0; not applicable -> -1
52	2023-01-05	Are visualisations mentioned in the text?	It should be mentioned in the text if a visualisation belongs to the corresponding text section. This can also be a sentence such as "The information can be found in the following table". It is not absolutely necessary for the visualisation to be explained in the text.	yes -> 1; partly -> 0,5; no -> 0; not applicable -> -1
53	2023-01-05	Is the text legible and the pictures and videos recognisable?	All elements can be easily recognised, including, for example, the labels of the bars in a bar chart. For the text, a font should be chosen that is easy to read and not ornate.	yes -> 1; partly -> 0,5; no -> 0; not applicable -> -1
54	2023-01-05	Readability index ("Lesbarkeitsindex", LIX, psychometrica.de)	The text is copied to Microsoft Word as "Copy text only (T)". Text that does not belong to the actual article, e.g. navigation, author information, copyright information, hyperlinks, tables, quotations, URLs, address fields, telephone numbers, colons and bullet points of sentences, decimal places for numbers are deleted. The text is then tested with the psychometrica tool, which results in a nume…	<=40 -> 1; 41-50 -> 0,75; 51-60 -> 0,5; >60 -> 0,25	Comprehensibility		An important requirement for good health information is that users can understand them. Even if health information fulfil all other criteria, they are only useful and useable if the reader comprehends.
55	2023-01-05	Spelling and grammar check (automatic spell check with manual correction)	The text is transferred to Microsoft Word, where it is checked by the automatic spelling and grammar checker. All marked errors are then checked by the coder. The text is then transferred to a programme (https://studi-lektor.de/tools/normseitenrechner) to determine the standard pages (1,500 characters without spaces). Care must be taken to ensure that only the text is copied and not any adverts, …	yes -> 1; partly -> 0,5; no -> 0
56	2023-01-05	Number of sentences that do not fulfil the criterion "sentence with at most one subordinate clause"	Calculation: Percentage of sentences that do not fulfil the criterion in relation to the total number of sentences. If the result is ≥ 6%, the item is not fulfilled. If the result is ≥ 3% or higher, the item is partially fulfilled. If the result is < 3%, the item is fulfilled.	0 yes -> 1; partly -> 0,5; no -> 0
57	2023-01-05	Number of sentences that do not fulfil the criterion "sentence with only one thought"	Calculation: Percentage of sentences that do not fulfil the criterion in relation to the total number of sentences. If the result is ≥ 6%, the item is not fulfilled. If the result is ≥ 3% or higher, the item is partially fulfilled. If the result is < 3%, the item is fulfilled.	yes -> 1; partly -> 0,5; no -> 0
58	2023-01-05	Number of sentences that do not fulfil the criterion "sentence with a maximum of 15 to 18 words"	Calculation: Percentage of sentences that do not fulfil the criterion in relation to the total number of sentences. If the result is ≥ 6%, the item is not fulfilled. If the result is ≥ 3% or higher, the item is partially fulfilled. If the result is < 3%, the item is fulfilled.	yes -> 1; partly -> 0,5; no -> 0
59	2023-01-05	Can the reader know what the text is about by the end of the first paragraph?	This means that the user knows what the post is about by the end of the first section of a post and possibly also which topics the post does not deal with.	yes -> 1; partly -> 0,5; no -> 0
60	2023-01-05	Does the text use dynamic verbs instead of nominal style?	Instead of the nominal style, it is better to use dynamic verbs with an active phrasing. For example, instead of "When taking the tablets, the patient should ...", the site should use "When the patient takes the tablets, ...".	yes -> 1; partly -> 0,5; no -> 0
61	2023-01-05	Instead of negations and negatives terms, are positive terms used wherever possible?	The issue here is not the tone of voice, but the fact that negations are more difficult to understand. (e.g. the site should use "forbidden" instead of "not allowed", "fast" instead of "not so slow", "free" instead of "free of charge")	yes -> 1; partly -> 0,5; no -> 0
62	2023-01-05	Are technical terms avoided or explained?	In texts with medical content, it is ok to use technical terminology, but these terms must be explained (e.g. in the text, hyperlink, mouse over). Using technical terms does not result in a lower rating, only when they are not explained.	yes -> 1; partly -> 0,5; no -> 0
63	2023-01-05	Is the active voice used?	Although passive formulations are often used to give a text more objectivity, this can impair comprehensibility. (E.g. "The doctor makes the diagnosis based on the blood values." instead of "The diagnosis is made by the doctor based on the blood values.")	yes -> 1; partly -> 0,5; no -> 0
64	2023-01-05	Are words written in full and not abbreviated?	As a general rule, a term must first be written out in full before it can be used as an abbreviation in the text. Even then, abbreviations should only be used sparingly.	yes -> 1; partly -> 0,5; no -> 0
65	2023-01-05	Is the information clear? Does it NOT contain any contradictions or ambiguities?	The information in the text must not contradict itself. (A contradiction would be, for example, if the beginning of a text states that there is currently no cure for the disease and a form of treatment states that this can cure the disease). The sentence: "Take the medication with your tea." is ambiguous, for example, because "tea" can mean the drink or the evening meal. Contradictions are permit…	yes -> 1; partly -> 0,5; no -> 0
66	2023-01-05	Is gender-neutral language used?	A gender-neutral language can be achieved, for example, if the generic masculine is not used, both genders are explicitly mentioned or neutral formulations are used.	yes -> 1; partly -> 0,5; no -> 0
67	2023-01-05	Has a descriptive or helpful title/heading been added?	The user should be able to recognise what the article is about from the title. For example, the title "Colorectal cancer" fulfils the criterion if the article covers different areas of the topic (e.g. diagnosis, treatment, prognosis, risk factors, symptoms). If the article only discusses the treatment of colorectal cancer with chemotherapy or radiotherapy, the title "Colorectal cancer" is not ver…	yes -> 1; no -> 0
68	2023-01-05	Is text divided into sections and/or paragraphs?	It is not enough for a text to have sections and paragraphs; it is crucial that these form meaningful units. For example, a text can be divided into sections: Diagnosis, Prognosis and Treatment. Paragraphs can also be used to clarify the logical structure in the sections, e.g. if the individual steps of the treatment are presented in individual paragraphs.	yes -> 1; partly -> 0,5; no -> 0
69	2023-01-05	Are subheadings used?	Subheadings are not necessary for each paragraph if several paragraphs belong to a subheading. However, there should be subheadings for each meaning section, e.g. diagnosis, treatment, etc..	yes -> 1; partly -> 0,5; no -> 0; not applicable -> -1
70	2023-01-05	Do the subheadings summarise what the reader can expect in the next section?	When scanning the page, the reader should recognise what the content of the respective section is by looking at the subheadings. The subheadings should not promise too much. (E.g. The subheading reads "Treatment of rheumatism" and the section only presents aspects of the treatment of ankylosing spondylitis). All aspects that are explained in a section should be named in the subheading. (It would …	yes -> 1; partly -> 0,5; no -> 0; not applicable -> -1
71	2023-01-05	Are lists and bulleted lists (e.g. checklists, bulleted lists of examples) used?	Are several equivalent elements (e.g. different forms of treatment, different active ingredients, treatment steps, questions for the doctor's consultation) presented as lists or enumerations? Does the layout facilitate understanding? (I.e. enumerations are presented in bullet points and not in text form).	yes -> 1; partly -> 0,5; no -> 0; not applicable -> -1
72	2023-01-05	Are keywords or umbrella terms highlighted (e.g. bold)?	E.g. through colours, bold font or underlined words	yes -> 1; partly -> 0,5; no -> 0; not applicable -> -1
73	2023-01-05	Check graphic with PMose (readability formula)	The graphics must be related to the content. 3 criteria are evaluated using the PMose document (https://cdn1.sph.harvard.edu/wp-content/uploads/sites/135/2012/09/pmose.pdf): structure: What is the design of the document?; density: How many titles and items are presented to the reader; dependency: Does the reader have to look outside the document for important information?; The scores are recorded…	3-5 -> 1; 5-8 -> 0,8; 9-11 -> 0,6; 12-14 -> 0,4; 15-17 -> 0,2; 999 -> (-1)
74	2023-01-05	Check list with PMose (readability formula)	The lists must be related to the content. 3 criteria are evaluated using the PMose document (https://cdn1.sph.harvard.edu/wp-content/uploads/sites/135/2012/09/pmose.pdf): structure: What is the design of the document?; density: How many titles and items are presented to the reader; dependency: Does the reader have to look outside the document for important information?; The scores are recorded ac…	3-5 -> 1; 5-8 -> 0,8; 9-11 -> 0,6; 12-14 -> 0,4; 15-17 -> 0,2; 999 -> (-1)
